# Supplementary material for: Association Between the Use of Oral Contraceptives and the Development of Rheumatoid Arthritis: A Systematic Review and Meta-Analysis
Source: J Clin Med. 2025 Apr 15;14(8):2710. doi: 10.3390/jcm14082710 (PMC12027927; doi:10.3390/jcm14082710)
Supplement: Supplementary file 1 [file jcm-14-02710-s001.zip]

Archive with 1 entries (1 files):
- jcm-3505790-supplementary.pdf
